# Supplementary material for: Precision Neuromodulation Treatment Reverses Motor and Cognitive Slowing After Stroke: Clinical and Neurophysiological Evidence
Source: J Clin Med. 2026 Jan 15;15(2):713. doi: 10.3390/jcm15020713 (PMC12842392; doi:10.3390/jcm15020713)
Supplement: Supplementary file 1 [file jcm-15-00713-s001.zip]

Archive with 1 entries (1 files):
- jcm-4048853-supplementary.pdf
